# Supplementary material for: AKR1B10, One of the Triggers of Cytokine Storm in SARS-CoV2 Severe Acute Respiratory Syndrome
Source: Int J Mol Sci. 2022 Feb 8;23(3):1911. doi: 10.3390/ijms23031911 (PMC8836815; doi:10.3390/ijms23031911)
Supplement: Supplementary file 1 [file ijms-23-01911-s001.zip]

Archive with 1 entries (1 files):
- ijms-1584998-supplementary.pdf
